# Supplementary material for: Potential Function of Testicular MicroRNAs in Heat-Stress-Induced Spermatogenesis Disorders
Source: Int J Mol Sci. 2023 May 16;24(10):8809. doi: 10.3390/ijms24108809 (PMC10218599; doi:10.3390/ijms24108809)
Supplement: Supplementary file 1 [file ijms-24-08809-s001.zip]

Archive with 3 entries (3 files):
- Video S1.mp4
- Video S2.mp4
- Table S1.xlsx
