# Supplementary material for: Potential Function of Testicular MicroRNAs in Heat-Stress-Induced Spermatogenesis Disorders
Source: Int J Mol Sci. 2023 May 16;24(10):8809. doi: 10.3390/ijms24108809 (PMC10218599; doi:10.3390/ijms24108809)
Supplement: Supplementary file 1 [file ijms-24-08809-s001.zip › Table S1.xlsx]

## Sheet: Sheet1
miRNA	FC (6h)	P value (6h)	FC (7d)	P value (7d)
miR-449a-3p	0.231	0.001	0.135278	2.28793e-11
miR-298-5p	0.369	0	0.189604	4.67782e-12
miR-92a-1-5p	0.372	0.001	0.194398	6.42377e-06
miR-423-5p	0.414	0.007	0.274025	1.22445e-08
miR-423-3p	0.425	0	0.385856	2.50568e-06
miR-128-3p	0.432	0.047	0.468857	0.000305165
miR-340-3p	0.475	0.04	0.457671	0.00046417
miR-98-5p	2.025	0.004	1.39384	0.140116
miR-3968	2.55	0.003	0.245445	7.59587e-06
miR-21a-3p	2.77	0.015	3.18996	0.0014302
miR-201-3p	3.038	0.022	2.17003	0.00216429
